# Supplementary material for: 2-Methyl-1,2-benzisothia­zol-3(2H)-one 1,1-dioxide
Source: Acta Crystallogr Sect E Struct Rep Online. 2008 Mar 20;64(Pt 4):o724. doi: 10.1107/S1600536808004637 (PMC2960984; doi:10.1107/S1600536808004637)
Supplement: Supplementary file 2 [file e-64-0o724-Isup2.hkl]

#
# h,k,l, Fc-squared, Fo-squared, sigma(Fo-squared) and status flag
#
data_I
_shelx_title ' Compound X'
_shelx_refln_list_code          4
_shelx_F_calc_maximum       41.83
_exptl_crystal_F_000       204.00
_reflns_d_resolution_high  0.7716
 
loop_
 _symmetry_equiv_pos_as_xyz
 'x, y, z'
 '-x, y+1/2, -z'
 '-x, -y, -z'
 'x, -y-1/2, z'
 
_cell_length_a     7.4630
_cell_length_b     6.7610
_cell_length_c     8.7480
_cell_angle_alpha  90.000
_cell_angle_beta  103.780
_cell_angle_gamma  90.000
 
_shelx_F_squared_multiplier     1.000
 
loop_
 _refln_index_h
 _refln_index_k
 _refln_index_l
 _refln_F_squared_calc
 _refln_F_squared_meas
 _refln_F_squared_sigma
 _refln_observed_status
   3   0   0      615.28      559.45     14.53 o
   4   0   0      214.23      235.73      5.35 o
   5   0   0      230.30      248.91      6.55 o
   6   0   0      171.13      172.16      6.10 o
   7   0   0       42.29       48.72      2.67 o
   8   0   0       12.51       12.85      2.68 o
   9   0   0       17.93       19.86      4.07 o
   2   1   0        1.03        1.13      0.31 o
   3   1   0        5.19        5.11      0.36 o
   4   1   0      445.78      466.46      7.63 o
   5   1   0        0.03        0.02      0.34 o
   6   1   0       98.58      105.78      2.84 o
   7   1   0        0.65        1.44      0.56 o
   8   1   0        0.20        0.14      1.83 o
   9   1   0       29.51       25.95      3.90 o
   1   2   0      735.64      751.21     10.62 o
   2   2   0       19.07       15.83      0.53 o
   3   2   0      130.11      118.55      2.90 o
   4   2   0        8.17        7.30      0.52 o
   5   2   0       50.48       50.53      1.81 o
   6   2   0       36.86       38.20      1.72 o
   7   2   0        7.29        6.94      1.80 o
   8   2   0       27.32       27.63      1.71 o
   9   2   0       30.36       27.87      2.23 o
   1   3   0       17.64       19.00      0.72 o
   2   3   0        0.08        0.19      0.28 o
   3   3   0      169.68      169.12      3.11 o
   4   3   0      149.08      148.26      3.19 o
   5   3   0       51.03       47.02      1.28 o
   6   3   0       25.95       25.98      1.56 o
   7   3   0       12.34       16.73      4.50 o
   8   3   0        4.65        4.75      2.58 o
   1   4   0      268.98      283.92      5.10 o
   2   4   0       61.52       62.23      1.96 o
   3   4   0       98.25      104.49      5.23 o
   4   4   0        0.01       -0.01      0.48 o
   5   4   0       50.36       51.98      2.36 o
   6   4   0       33.30       29.44      1.73 o
   7   4   0       13.08       12.57      1.58 o
   8   4   0       16.88       16.81      3.70 o
   1   5   0      385.39      392.38      8.27 o
   2   5   0       23.86       22.40      1.33 o
   3   5   0       12.43       11.10      1.08 o
   4   5   0      147.24      152.06      4.20 o
   5   5   0        1.51        1.93      0.94 o
   6   5   0       47.09       47.33      2.45 o
   7   5   0        0.15        1.11      2.02 o
   1   6   0      118.97      129.78      3.63 o
   2   6   0       96.69      100.41      3.23 o
   3   6   0       62.61       66.03      2.64 o
   4   6   0        6.90        7.31      1.23 o
   5   6   0       30.93       29.44      1.94 o
   6   6   0       34.81       31.60      2.84 o
   1   7   0       70.99       76.08      3.62 o
   2   7   0        4.90        5.68      1.37 o
   3   7   0        0.02        0.09      2.03 o
   4   7   0       32.93       29.54      3.51 o
   5   7   0        0.02       -1.21      1.50 o
   0   8   0      285.98      256.03     16.20 o
   1   8   0       41.82       37.72      3.16 o
   2   8   0        1.04       -0.09      0.62 o
   3   8   0       11.86        7.09      1.99 o
  -9   0   1        0.07        0.83      2.14 o
  -8   0   1        6.71        6.88      1.31 o
  -7   0   1      122.40      134.42      5.00 o
  -6   0   1      258.31      269.75      7.91 o
  -5   0   1       58.51       67.37      2.05 o
  -4   0   1      674.10      703.54     14.97 o
  -3   0   1     1680.42     1622.16     38.10 o
  -2   0   1       19.16       20.24      0.67 o
  -1   0   1        4.70        5.59      0.28 o
   2   0   1      477.70      462.39     12.14 o
   3   0   1      598.63      647.89     16.48 o
   4   0   1      544.69      556.32     20.75 o
   5   0   1      182.45      182.55      5.38 o
   6   0   1       44.14       38.54      1.85 o
   7   0   1       27.09       30.92      3.78 o
   8   0   1        1.68        8.01      2.53 o
   9   0   1        2.13       -4.77      3.44 o
  -9   1   1       26.16       24.68      2.36 o
  -8   1   1        9.75        8.49      1.65 o
  -7   1   1        1.28        0.59      0.56 o
  -6   1   1      283.92      278.76      5.97 o
  -5   1   1       40.48       43.10      1.15 o
  -4   1   1        0.59        5.15      0.43 o
  -3   1   1       49.22       35.41      0.73 o
  -2   1   1      604.29      606.00      7.36 o
   1   1   1      504.24      478.28     10.53 o
   2   1   1     1005.97      993.94     17.01 o
   3   1   1      983.10      985.36     17.11 o
   4   1   1      137.14      155.12      3.56 o
   5   1   1       77.78       79.56      2.30 o
   6   1   1        9.65        7.78      1.24 o
   7   1   1       21.85       25.56      1.61 o
   8   1   1       17.87       15.09      1.61 o
   9   1   1        1.22        4.96      1.72 o
  -9   2   1        1.78        2.71      1.97 o
  -8   2   1        0.02        0.98      1.76 o
  -7   2   1      224.20      245.35      6.26 o
  -6   2   1      120.83      127.08      2.79 o
  -5   2   1      372.43      371.41      5.76 o
  -4   2   1      362.25      380.13      8.59 o
  -3   2   1       45.36       57.33      1.06 o
  -2   2   1       61.96       66.20      1.10 o
  -1   2   1     1088.95     1141.46     21.77 o
   0   2   1     1582.52     1728.82     55.90 o
   1   2   1      288.61      314.41      4.44 o
   2   2   1        7.56        5.84      0.52 o
   3   2   1       18.88       22.63      1.28 o
   4   2   1      120.44      116.56      4.54 o
   5   2   1      348.88      328.66     10.91 o
   6   2   1      127.87      122.69      3.70 o
   7   2   1       45.06       47.55      2.32 o
   8   2   1        1.62        0.28      1.18 o
  -8   3   1       25.32       24.48      2.28 o
  -7   3   1        5.40        5.02      1.52 o
  -6   3   1      401.20      401.00      9.47 o
  -5   3   1       21.81       17.72      1.12 o
  -4   3   1      124.48      122.40      2.69 o
  -3   3   1       39.22       35.74      1.02 o
  -2   3   1        9.32       14.86      0.49 o
  -1   3   1      792.31      839.11     10.82 o
   0   3   1        1.01        0.33      0.26 o
   1   3   1       48.75       47.50      1.01 o
   2   3   1       12.67       12.14      0.61 o
   3   3   1      197.65      223.35      7.51 o
   4   3   1        0.04        1.09      0.93 o
   5   3   1        1.37        1.48      0.31 o
   6   3   1       29.56       27.68      1.90 o
   7   3   1        1.13        2.31      1.08 o
   8   3   1       18.92       18.91      2.08 o
  -8   4   1        0.27       -1.59      1.17 o
  -7   4   1      123.07      125.36      4.50 o
  -6   4   1       93.18       98.75      3.20 o
  -5   4   1      141.04      133.62      6.50 o
  -4   4   1      220.40      236.11      4.91 o
  -3   4   1       73.47       82.44      3.20 o
  -2   4   1       51.12       53.47      1.62 o
  -1   4   1      100.41      112.00      2.32 o
   0   4   1      451.65      503.97      8.38 o
   1   4   1        0.06        0.39      0.43 o
   2   4   1       22.29       20.99      1.08 o
   3   4   1       54.21       54.83      2.23 o
   4   4   1      132.07      130.05      4.40 o
   5   4   1      163.43      163.03      4.39 o
   6   4   1       52.05       46.94      2.20 o
   7   4   1       23.06       21.08      1.97 o
   8   4   1        0.11       -0.56      1.46 o
  -7   5   1        0.04       -0.82      1.27 o
  -6   5   1      100.13       99.26      3.93 o
  -5   5   1       40.35       41.65      2.09 o
  -4   5   1        3.57        2.84      0.83 o
  -3   5   1       39.71       40.21      1.34 o
  -2   5   1      150.45      145.12      3.77 o
  -1   5   1      178.36      185.99      4.72 o
   0   5   1      296.38      305.66      7.18 o
   1   5   1       83.90       83.81      3.05 o
   2   5   1      187.93      195.09      5.12 o
   3   5   1      238.44      251.99      6.24 o
   4   5   1       29.98       31.38      3.12 o
   5   5   1       23.74       30.18      1.99 o
   6   5   1        2.65        1.36      1.20 o
   7   5   1        9.35       12.72      1.74 o
  -6   6   1       50.05       46.12      2.85 o
  -5   6   1       21.40       17.33      2.13 o
  -4   6   1       90.40       92.59      4.67 o
  -3   6   1      112.93      108.17      3.60 o
  -2   6   1        9.50       10.67      1.20 o
  -1   6   1        1.24        1.37      0.86 o
   0   6   1       95.93      108.83      3.98 o
   1   6   1       48.12       48.61      2.00 o
   2   6   1       31.76       32.48      2.06 o
   3   6   1       74.15       73.50      2.82 o
   4   6   1      100.63       95.83      3.47 o
   5   6   1       45.97       38.74      3.00 o
   6   6   1       14.87        9.95      3.85 o
  -5   7   1       12.61       12.41      3.42 o
  -4   7   1        1.88        0.60      1.36 o
  -3   7   1       14.12       13.74      1.43 o
  -2   7   1        9.40        9.42      1.30 o
  -1   7   1       75.50       77.39      3.65 o
   0   7   1       39.25       42.99      2.50 o
   1   7   1        8.77        8.16      1.19 o
   2   7   1       29.18       29.41      1.83 o
   3   7   1       55.59       51.97      2.99 o
   4   7   1        2.46        3.67      1.64 o
   5   7   1        1.43        1.71      1.30 o
  -3   8   1        6.90        4.32      3.47 o
  -2   8   1        2.63        3.80      1.88 o
  -1   8   1       18.86       13.58      2.14 o
   0   8   1       55.88       53.21      3.75 o
   1   8   1        0.29       -0.76      1.37 o
   2   8   1        1.18       -1.73      2.76 o
   3   8   1        7.02        4.76      1.43 o
  -9   0   2        4.60        7.87      3.40 o
  -8   0   2       13.82       17.91      1.76 o
  -7   0   2       66.78       67.23      3.00 o
  -6   0   2       30.96       26.99      1.64 o
  -5   0   2        0.86        2.67      0.54 o
  -4   0   2        2.46        4.13      0.48 o
  -3   0   2      440.97      454.22      8.49 o
  -2   0   2      274.40      281.32      4.73 o
  -1   0   2        7.69       15.02      0.32 o
   1   0   2      887.74      922.65     22.69 o
   2   0   2      282.87      285.23      7.57 o
   3   0   2       25.96       14.32      1.01 o
   4   0   2      150.75      156.63      6.85 o
   5   0   2      442.60      436.01     17.67 o
   6   0   2       12.16       11.92      0.97 o
   7   0   2       63.48       60.99      4.67 o
   8   0   2       21.14       24.63      3.62 o
  -9   1   2       17.17       15.79      3.89 o
  -8   1   2        4.34        3.27      0.73 o
  -7   1   2        3.40        5.43      0.75 o
  -6   1   2        1.13        1.17      0.46 o
  -5   1   2       10.07       12.54      0.73 o
  -4   1   2     1003.36     1051.69     13.69 o
  -3   1   2      274.82      271.48      3.46 o
  -2   1   2      690.89      662.83      6.93 o
  -1   1   2     1140.01     1040.65     17.67 o
   0   1   2        0.99        2.48      0.15 o
   1   1   2     1309.46     1187.90     22.32 o
   2   1   2        4.34       10.18      1.60 o
   3   1   2      218.43      251.02      5.11 o
   4   1   2      140.78      130.58      4.09 o
   5   1   2      141.40      134.97      3.30 o
   6   1   2        3.97        2.33      1.05 o
   7   1   2        5.87        5.33      1.44 o
   8   1   2       17.36       20.16      1.93 o
  -9   2   2        9.18        9.18      1.50 o
  -8   2   2       49.52       55.13      2.78 o
  -7   2   2       77.89       81.57      4.02 o
  -6   2   2      208.41      205.16      3.78 o
  -5   2   2        2.74        1.70      0.36 o
  -4   2   2      409.96      426.98      5.70 o
  -3   2   2      615.21      626.33      7.92 o
  -2   2   2      174.44      179.46      2.62 o
  -1   2   2      179.02      168.23      2.57 o
   0   2   2      126.66      112.14      1.69 o
   1   2   2       36.61       37.41      0.86 o
   2   2   2        7.74        8.78      0.31 o
   3   2   2       79.66       97.78      2.76 o
   4   2   2       14.31       19.06      1.35 o
   5   2   2      119.06      126.99      3.56 o
   6   2   2       25.84       23.49      1.48 o
   7   2   2       13.26       11.48      1.43 o
   8   2   2       19.50       20.96      2.05 o
  -9   3   2       29.29       28.15      4.66 o
  -8   3   2        1.27        0.02      3.07 o
  -7   3   2       35.14       39.67      2.84 o
  -6   3   2        0.18       -0.54      1.48 o
  -5   3   2      144.23      142.79      3.27 o
  -4   3   2      636.03      658.57     10.22 o
  -3   3   2       24.84       29.25      0.75 o
  -2   3   2      628.62      665.15     19.30 o
  -1   3   2        0.94        0.27      0.31 o
   0   3   2      193.45      207.41      3.10 o
   1   3   2       76.55       65.06      1.21 o
   2   3   2      182.34      204.49      4.03 o
   3   3   2       18.40       20.23      0.76 o
   4   3   2        5.23        3.92      1.00 o
   5   3   2      145.91      148.22      4.16 o
   6   3   2       26.70       22.55      1.58 o
   7   3   2        7.29        6.40      2.48 o
   8   3   2       26.57       26.30      2.42 o
  -8   4   2       22.39       23.87      2.59 o
  -7   4   2       36.70       36.55      2.04 o
  -6   4   2       91.72       93.80      3.36 o
  -5   4   2        8.57        6.30      0.98 o
  -4   4   2      112.52      118.31      3.27 o
  -3   4   2      333.56      330.58      5.52 o
  -2   4   2        0.03        0.62      0.44 o
  -1   4   2       45.25       43.14      1.41 o
   0   4   2      183.13      186.05      3.58 o
   1   4   2       55.95       54.39      1.40 o
   2   4   2        6.26       10.78      0.94 o
   3   4   2        4.73        5.31      0.76 o
   4   4   2       15.20       18.75      0.80 o
   5   4   2       96.53      100.85      7.26 o
   6   4   2       16.41       15.81      1.75 o
   7   4   2       11.50       11.22      1.94 o
  -7   5   2        0.59        1.90      1.16 o
  -6   5   2        0.25       -1.29      0.95 o
  -5   5   2        2.25        2.00      0.93 o
  -4   5   2      228.80      247.20      6.21 o
  -3   5   2       63.97       59.00      2.28 o
  -2   5   2      114.56      124.30      3.59 o
  -1   5   2      204.41      201.64      5.90 o
   0   5   2        0.00        0.31      1.24 o
   1   5   2      264.58      267.33      8.75 o
   2   5   2        2.07        0.83      1.18 o
   3   5   2       72.81       71.03      2.48 o
   4   5   2       71.14       70.32      2.78 o
   5   5   2       45.42       43.78      2.21 o
   6   5   2        0.10       -1.25      1.37 o
   7   5   2        2.60        0.75      1.39 o
  -7   6   2       19.68        9.85      1.71 o
  -6   6   2       18.22       15.02      2.25 o
  -5   6   2        1.45        0.11      1.22 o
  -4   6   2       11.17       12.26      1.79 o
  -3   6   2      104.22      108.65      3.52 o
  -2   6   2       31.39       28.74      2.19 o
  -1   6   2        0.69        0.62      1.03 o
   0   6   2      147.52      158.30      5.64 o
   1   6   2       54.18       54.87      2.26 o
   2   6   2       23.83       28.04      1.61 o
   3   6   2        1.48        1.45      0.93 o
   4   6   2       19.82       18.01      2.34 o
   5   6   2       68.07       69.78      8.00 o
   6   6   2        5.40        3.24      1.62 o
  -5   7   2       12.65       12.20      2.09 o
  -4   7   2       74.30       67.46      3.40 o
  -3   7   2        1.34        0.60      1.48 o
  -2   7   2       48.40       58.81      3.18 o
  -1   7   2       21.40       18.84      1.87 o
   0   7   2        2.25        3.04      1.39 o
   1   7   2       44.49       43.84      2.21 o
   2   7   2        0.59        0.47      1.21 o
   3   7   2       13.87       12.53      2.72 o
   4   7   2       15.34       14.41      1.81 o
  -3   8   2       57.48       54.05      3.74 o
  -2   8   2        0.11        0.49      1.65 o
  -1   8   2        6.18        9.08      2.05 o
   0   8   2        7.26        7.64      1.88 o
   1   8   2        1.22        0.34      1.31 o
   2   8   2        0.01       -0.06      1.58 o
   3   8   2        5.90        4.00      2.00 o
  -9   0   3        1.49        0.07      1.39 o
  -8   0   3       18.23       18.56      1.79 o
  -7   0   3        4.73        3.15      0.97 o
  -6   0   3       16.50       12.15      1.04 o
  -5   0   3        1.00        1.03      0.49 o
  -4   0   3        7.52        7.23      0.49 o
  -3   0   3      342.05      333.36      5.76 o
  -2   0   3        5.27        0.54      0.14 o
  -1   0   3     1728.43     1598.85     37.83 o
   0   0   3      287.36      336.10      6.09 o
   2   0   3     1121.37     1077.92     38.14 o
   3   0   3      136.05      140.85      6.69 o
   4   0   3      651.20      617.41     27.22 o
   5   0   3       57.08       49.41      3.50 o
   6   0   3       26.76       24.55      2.71 o
   7   0   3       16.29       13.46      2.62 o
   8   0   3        1.55        0.00      0.69 o
  -9   1   3       52.69       51.62      2.95 o
  -8   1   3       37.47       36.98      1.55 o
  -7   1   3       19.14       18.51      1.36 o
  -6   1   3      107.13      107.81      2.25 o
  -5   1   3        5.04        3.65      0.37 o
  -4   1   3       78.15       86.67      2.87 o
  -3   1   3       19.23       25.47      0.84 o
  -2   1   3       45.96       51.40      0.74 o
  -1   1   3       26.43       32.75      0.61 o
   0   1   3        7.96        9.63      0.31 o
   1   1   3      412.95      476.00      6.50 o
   2   1   3       52.09       70.40      1.47 o
   3   1   3      167.82      157.67      4.75 o
   4   1   3        0.02       -0.32      0.86 o
   5   1   3      236.11      252.91      8.30 o
   6   1   3       74.91       67.63      3.89 o
   7   1   3       32.96       42.88      3.08 o
   8   1   3       51.75       47.36      2.87 o
  -9   2   3       14.97       15.28      2.01 o
  -8   2   3       16.21       18.53      1.21 o
  -7   2   3       18.55       19.30      1.05 o
  -6   2   3        3.14        2.66      0.86 o
  -5   2   3      177.46      176.47      5.19 o
  -4   2   3       99.59       87.71      1.48 o
  -3   2   3       17.33       24.43      1.53 o
  -2   2   3      314.97      300.97      3.88 o
  -1   2   3      139.51      115.84      1.78 o
   0   2   3       62.80       58.08      0.86 o
   1   2   3      440.93      401.77      5.68 o
   2   2   3       99.09       98.84      1.74 o
   3   2   3       19.90       15.91      0.91 o
   4   2   3      152.01      149.98      4.98 o
   5   2   3       61.02       57.83      2.17 o
   6   2   3        0.05        1.15      1.00 o
   7   2   3       11.54       10.11      1.55 o
   8   2   3        0.32        0.02      1.37 o
  -9   3   3       41.11       46.20      3.27 o
  -8   3   3       66.48       68.48      2.83 o
  -7   3   3        9.94        9.42      1.14 o
  -6   3   3      228.16      237.56      8.91 o
  -5   3   3       28.98       21.02      1.59 o
  -4   3   3      336.52      344.75      5.84 o
  -3   3   3       61.07       54.28      1.13 o
  -2   3   3      317.58      321.54      4.73 o
  -1   3   3      179.55      167.88      2.54 o
   0   3   3       37.71       38.92      0.93 o
   1   3   3        0.09       -0.50      0.33 o
   2   3   3       75.18       84.33      2.00 o
   3   3   3        1.44        1.21      0.30 o
   4   3   3        1.71        0.85      0.44 o
   5   3   3       68.09       72.59      2.09 o
   6   3   3       57.40       51.31      3.78 o
   7   3   3        7.28        7.53      1.41 o
  -8   4   3        6.10        6.62      2.34 o
  -7   4   3        4.05        4.69      1.41 o
  -6   4   3        0.64       -0.13      1.34 o
  -5   4   3       50.11       50.06      3.47 o
  -4   4   3       51.90       47.41      1.87 o
  -3   4   3        0.84        0.37      0.35 o
  -2   4   3      101.05      105.50      2.33 o
  -1   4   3      152.86      146.47      3.31 o
   0   4   3        3.25        4.51      0.51 o
   1   4   3      255.11      246.15      4.56 o
   2   4   3      109.10      108.93      2.69 o
   3   4   3       14.62       12.46      1.13 o
   4   4   3      130.49      137.47      9.25 o
   5   4   3       38.23       45.96      2.37 o
   6   4   3        1.73        3.71      1.66 o
   7   4   3        8.27        6.68      1.51 o
  -7   5   3        7.30        8.20      1.77 o
  -6   5   3       27.51       25.26      1.77 o
  -5   5   3        2.94        2.29      0.90 o
  -4   5   3       10.25       12.56      2.06 o
  -3   5   3        0.06       -0.30      0.56 o
  -2   5   3        0.61        0.69      0.58 o
  -1   5   3        0.62        0.67      0.59 o
   0   5   3       44.64       45.43      1.48 o
   1   5   3       98.34       96.37      4.38 o
   2   5   3        0.03       -0.51      0.74 o
   3   5   3       71.23       70.57      2.51 o
   4   5   3        0.62        1.63      1.18 o
   5   5   3      109.45      110.07      6.64 o
   6   5   3       31.30       28.15      2.76 o
  -6   6   3        4.71        4.01      2.42 o
  -5   6   3        5.63        4.46      1.15 o
  -4   6   3        3.39        8.15      1.80 o
  -3   6   3        5.75        4.07      0.69 o
  -2   6   3        8.49        9.87      1.08 o
  -1   6   3      109.31      108.65      4.33 o
   0   6   3        9.36        6.28      1.10 o
   1   6   3      135.81      133.39      4.14 o
   2   6   3      117.92      128.58      4.06 o
   3   6   3        8.51       10.05      1.49 o
   4   6   3      104.24      107.01      4.03 o
   5   6   3       18.27       19.69      2.08 o
  -5   7   3        0.78        1.07      1.61 o
  -4   7   3       19.67       20.95      2.07 o
  -3   7   3        0.96        2.04      1.07 o
  -2   7   3        4.51        6.62      1.58 o
  -1   7   3        1.06        3.04      1.39 o
   0   7   3        2.87        0.41      1.30 o
   1   7   3       13.87       10.43      1.63 o
   2   7   3        1.76        0.21      1.79 o
   3   7   3        8.79        7.34      1.41 o
   4   7   3        0.07        1.38      1.79 o
  -3   8   3        7.28        5.36      3.31 o
  -2   8   3       19.70       21.99      2.49 o
  -1   8   3        7.27        7.59      1.78 o
   0   8   3        2.12        3.80      1.88 o
   1   8   3       18.34       18.62      2.29 o
   2   8   3       12.35        9.46      2.74 o
  -9   0   4       21.60       24.30      2.38 o
  -8   0   4        2.95        2.20      1.73 o
  -7   0   4       10.77       10.05      1.42 o
  -6   0   4        1.74        2.33      0.76 o
  -5   0   4       81.30       74.50      2.44 o
  -4   0   4       42.87       45.41      1.34 o
  -3   0   4        4.26        1.16      0.21 o
  -2   0   4      124.12      118.20      1.80 o
  -1   0   4       28.65       24.80      0.99 o
   0   0   4      955.03     1004.03     24.20 o
   1   0   4      214.77      258.96      5.88 o
   2   0   4        1.22        1.45      0.42 o
   3   0   4      129.72      121.65      3.84 o
   4   0   4        5.34        5.59      0.74 o
   5   0   4      128.92      124.97      6.50 o
   6   0   4        7.96       10.42      2.62 o
   7   0   4        6.31        3.93      2.27 o
  -9   1   4        0.17       -0.48      1.44 o
  -8   1   4       10.63       12.64      1.11 o
  -7   1   4        6.54        3.39      0.71 o
  -6   1   4       34.59       35.00      1.18 o
  -5   1   4       57.88       62.32      1.84 o
  -4   1   4       64.96       68.26      1.26 o
  -3   1   4       31.90       38.53      0.67 o
  -2   1   4      143.56      126.37      1.48 o
  -1   1   4     1750.06     1869.60     43.78 o
   0   1   4        0.15        1.21      0.16 o
   1   1   4      932.64      950.81     23.86 o
   2   1   4      231.99      220.00      5.39 o
   3   1   4      175.00      173.74      3.94 o
   4   1   4      280.45      259.76      7.37 o
   5   1   4       13.20       13.27      1.56 o
   6   1   4       47.30       50.49      3.60 o
   7   1   4        0.38        1.11      1.08 o
  -9   2   4       15.91       25.21      2.58 o
  -8   2   4       31.60       32.75      2.05 o
  -7   2   4       26.11       18.67      1.10 o
  -6   2   4       80.48       83.42      1.78 o
  -5   2   4      212.30      201.56      3.77 o
  -4   2   4       51.04       49.12      1.07 o
  -3   2   4      275.69      252.89      3.57 o
  -2   2   4       25.54       23.93      0.47 o
  -1   2   4      712.87      709.98      9.54 o
   0   2   4      278.11      307.95      3.43 o
   1   2   4       58.28       51.63      2.08 o
   2   2   4        0.32        0.92      0.41 o
   3   2   4        2.10        1.84      0.62 o
   4   2   4        9.23        7.54      0.95 o
   5   2   4       26.43       27.14      2.06 o
   6   2   4        2.33        2.60      1.27 o
   7   2   4        0.09       -1.14      2.06 o
  -8   3   4        2.05        5.91      1.94 o
  -7   3   4        4.22        3.42      0.98 o
  -6   3   4        0.53        1.13      0.66 o
  -5   3   4      176.87      172.16      3.38 o
  -4   3   4      245.21      225.26      5.01 o
  -3   3   4       15.43       17.79      0.65 o
  -2   3   4      562.01      559.42      7.84 o
  -1   3   4      561.01      582.05      9.21 o
   0   3   4      187.03      183.86      2.86 o
   1   3   4      400.73      385.69     10.52 o
   2   3   4        3.32        3.40      0.38 o
   3   3   4       89.04       88.25      2.28 o
   4   3   4       59.54       58.00      1.76 o
   5   3   4       13.55       11.34      1.21 o
   6   3   4        9.98        6.82      1.38 o
   7   3   4        0.02        1.63      1.36 o
  -8   4   4       11.09       15.15      2.14 o
  -7   4   4       17.31       15.98      1.67 o
  -6   4   4       19.17       15.75      1.20 o
  -5   4   4      102.73      101.04      8.71 o
  -4   4   4        2.71        2.34      0.45 o
  -3   4   4       95.87       89.42      2.00 o
  -2   4   4        1.68        2.58      0.51 o
  -1   4   4      228.09      229.07      4.24 o
   0   4   4      223.46      234.49      4.00 o
   1   4   4        3.56        3.68      0.56 o
   2   4   4        6.22        5.90      0.95 o
   3   4   4        4.11        3.69      0.34 o
   4   4   4        8.91       10.32      1.23 o
   5   4   4       30.83       31.55      1.86 o
   6   4   4        1.80        0.92      1.27 o
  -7   5   4        6.26        6.66      1.80 o
  -6   5   4        7.60        9.70      1.51 o
  -5   5   4       11.07       11.65      1.32 o
  -4   5   4       25.45       22.96      2.69 o
  -3   5   4       18.68       12.85      0.84 o
  -2   5   4       53.15       52.35      2.15 o
  -1   5   4      440.22      434.28     12.11 o
   0   5   4        2.39        2.30      0.58 o
   1   5   4      272.44      278.08      6.91 o
   2   5   4       99.38       95.16      3.86 o
   3   5   4       41.09       41.51      2.04 o
   4   5   4      102.76      106.89      4.52 o
   5   5   4        4.87        3.84      1.27 o
   6   5   4       21.04       15.95      5.03 o
  -6   6   4        1.20       -1.47      1.40 o
  -5   6   4       16.06       15.93      1.86 o
  -4   6   4        1.56        0.35      1.16 o
  -3   6   4        4.73        3.41      0.82 o
  -2   6   4       12.40       10.59      1.46 o
  -1   6   4       22.04       25.88      1.86 o
   0   6   4      124.34      126.02      4.03 o
   1   6   4       11.27        9.87      1.17 o
   2   6   4        6.71        8.97      1.40 o
   3   6   4       20.95       22.05      2.01 o
   4   6   4        4.29        3.23      1.25 o
   5   6   4       29.50       28.75      2.67 o
  -5   7   4       17.81       17.04      2.24 o
  -4   7   4       14.48       14.18      1.94 o
  -3   7   4        0.21        0.54      1.65 o
  -2   7   4       50.12       59.44      4.86 o
  -1   7   4      104.61      104.20      4.75 o
   0   7   4        2.97        1.72      1.31 o
   1   7   4       78.51       79.79      3.70 o
   2   7   4       17.53       15.88      1.89 o
   3   7   4       10.48       11.69      2.97 o
  -2   8   4        0.02        0.83      2.29 o
  -1   8   4       39.99       36.00      4.18 o
   0   8   4       30.31       31.85      4.03 o
   1   8   4        1.25       -1.78      2.26 o
  -9   0   5        3.49        5.99      1.71 o
  -8   0   5       47.70       59.32      3.33 o
  -7   0   5       58.10       48.02      2.64 o
  -6   0   5      106.39      108.65      2.94 o
  -5   0   5      114.73      112.32      2.82 o
  -4   0   5        0.78        0.62      0.28 o
  -3   0   5       84.83       87.95      1.72 o
  -2   0   5        1.75        1.31      0.48 o
  -1   0   5        1.10        0.41      0.48 o
   0   0   5       27.14       23.73      0.73 o
   1   0   5      241.56      238.29      5.90 o
   2   0   5      405.77      384.92     10.74 o
   3   0   5      220.19      219.70      6.64 o
   4   0   5      227.84      224.65     10.45 o
   5   0   5        7.09        6.66      2.36 o
   6   0   5       36.74       46.09      4.28 o
   7   0   5        2.07        2.41      2.34 o
  -9   1   5       18.03       25.71      3.11 o
  -8   1   5       43.69       39.02      4.85 o
  -7   1   5        5.27        4.01      1.16 o
  -6   1   5       77.97       67.35      1.53 o
  -5   1   5       67.86       62.75      1.42 o
  -4   1   5       67.30       74.76      1.37 o
  -3   1   5       24.19       18.16      0.47 o
  -2   1   5        0.69        1.17      0.19 o
  -1   1   5      527.71      522.15      7.86 o
   0   1   5      178.27      179.12      2.34 o
   1   1   5       54.05       62.17      1.06 o
   2   1   5      275.78      271.92      4.79 o
   3   1   5      168.05      167.91      3.97 o
   4   1   5        0.11        0.83      0.76 o
   5   1   5        3.00        3.76      1.87 o
   6   1   5       31.72       22.12      2.90 o
   7   1   5        1.55        2.42      1.99 o
  -9   2   5        0.65        0.55      1.19 o
  -8   2   5       18.11       23.67      2.42 o
  -7   2   5      142.20      148.34     11.46 o
  -6   2   5       11.71       11.97      0.87 o
  -5   2   5      298.24      292.14      4.60 o
  -4   2   5      147.92      139.53      2.12 o
  -3   2   5        0.00       -0.25      0.17 o
  -2   2   5      331.04      316.51      4.40 o
  -1   2   5        6.13        7.95      0.93 o
   0   2   5      195.71      197.71      2.75 o
   1   2   5      213.06      199.92      5.61 o
   2   2   5       36.66       36.45      2.74 o
   3   2   5      242.13      229.38      8.06 o
   4   2   5       62.55       60.22      4.37 o
   5   2   5        0.40        1.72      0.85 o
   6   2   5        9.78        7.89      1.30 o
   7   2   5        0.02        0.12      1.57 o
  -8   3   5       68.12       70.68      4.46 o
  -7   3   5       26.98       20.61      1.88 o
  -6   3   5      129.19      120.00      8.85 o
  -5   3   5      188.74      170.63      3.79 o
  -4   3   5        5.08        5.16      0.45 o
  -3   3   5      219.06      207.77      3.22 o
  -2   3   5       17.41       21.57      1.25 o
  -1   3   5      919.70      920.63     18.63 o
   0   3   5       95.11       91.44      3.76 o
   1   3   5       30.09       30.47      1.06 o
   2   3   5      231.23      240.70      4.39 o
   3   3   5       21.99       23.33      1.12 o
   4   3   5        4.24        4.76      0.89 o
   5   3   5        1.60        0.36      1.85 o
   6   3   5       12.25        9.42      1.63 o
  -8   4   5       10.66       13.09      2.22 o
  -7   4   5       60.61       60.86      4.02 o
  -6   4   5        7.94       12.20      1.85 o
  -5   4   5      114.16      129.81      4.09 o
  -4   4   5       68.41       60.39      4.03 o
  -3   4   5        8.08        7.19      0.94 o
  -2   4   5      121.06      121.83      2.83 o
  -1   4   5        2.83        2.87      1.10 o
   0   4   5       49.78       46.02      1.12 o
   1   4   5      154.65      155.23      7.37 o
   2   4   5       51.70       54.80      1.71 o
   3   4   5      141.40      148.55      4.37 o
   4   4   5       57.07       56.91      2.55 o
   5   4   5        0.86       -0.43      1.12 o
   6   4   5        8.09       16.27      2.92 o
  -7   5   5        1.77        0.07      1.46 o
  -6   5   5       20.84       20.01      2.08 o
  -5   5   5       21.57       19.86      1.48 o
  -4   5   5       39.18       34.98      3.31 o
  -3   5   5        1.89        1.23      0.66 o
  -2   5   5        0.18       -1.03      0.83 o
  -1   5   5      104.88      107.10      4.13 o
   0   5   5       67.90       63.71      2.06 o
   1   5   5       19.05       17.57      1.39 o
   2   5   5      114.73      118.40      3.25 o
   3   5   5       85.83       84.85      3.11 o
   4   5   5        0.01        0.19      1.09 o
   5   5   5        3.01        4.03      1.78 o
  -6   6   5       15.54       16.81      2.04 o
  -5   6   5       38.47       50.71      4.72 o
  -4   6   5        6.09        6.42      1.40 o
  -3   6   5        6.15        4.88      1.43 o
  -2   6   5        9.20       10.32      2.08 o
  -1   6   5        1.10        1.31      1.31 o
   0   6   5        1.01        2.65      0.79 o
   1   6   5       57.48       55.37      2.19 o
   2   6   5       52.72       59.36      5.31 o
   3   6   5       50.97       52.42      3.40 o
   4   6   5       42.36       45.87      3.50 o
  -4   7   5        3.95        6.49      2.88 o
  -3   7   5        5.73        7.36      2.39 o
  -2   7   5        4.63        6.75      2.67 o
  -1   7   5       81.07       81.68      6.45 o
   0   7   5       17.89       20.38      3.60 o
   1   7   5        0.00       -0.96      1.29 o
   2   7   5       51.85       50.21      4.02 o
  -9   0   6       15.24       16.81      1.98 o
  -8   0   6        2.34        0.76      1.25 o
  -7   0   6       55.94       53.21      2.67 o
  -6   0   6        7.67        7.23      1.03 o
  -5   0   6       17.62       20.53      0.83 o
  -4   0   6       66.93       61.77      1.43 o
  -3   0   6      163.13      154.35      5.16 o
  -2   0   6        2.35        5.02      0.96 o
  -1   0   6       21.10       13.70      1.11 o
   0   0   6      459.70      477.50      9.06 o
   1   0   6        0.00        0.96      0.62 o
   2   0   6       83.59       79.30      2.95 o
   3   0   6        2.08        2.20      1.03 o
   4   0   6        0.04        0.28      1.23 o
   5   0   6       79.79       74.92      5.03 o
   6   0   6        8.04        7.59      2.47 o
  -9   1   6        8.98        9.71      1.35 o
  -8   1   6       41.11       39.78      2.54 o
  -7   1   6       16.48       20.61      2.88 o
  -6   1   6       72.20       72.08      5.52 o
  -5   1   6      430.95      433.24      6.84 o
  -4   1   6      446.12      447.14      5.58 o
  -3   1   6       57.36       53.67      1.91 o
  -2   1   6       19.03       15.64      0.77 o
  -1   1   6        0.05        1.76      0.93 o
   0   1   6        0.02        0.31      0.19 o
   1   1   6        0.68        0.65      0.29 o
   2   1   6      207.11      190.20      3.74 o
   3   1   6       50.62       47.26      2.00 o
   4   1   6       72.04       66.79      2.53 o
   5   1   6        3.25        0.68      0.99 o
   6   1   6       26.85       27.55      2.67 o
  -8   2   6       18.33       21.03      1.87 o
  -7   2   6        4.81        5.65      1.11 o
  -6   2   6       43.30       41.68      1.98 o
  -5   2   6      175.56      165.49      3.69 o
  -4   2   6      120.69      116.91      2.03 o
  -3   2   6      668.06      639.05     11.75 o
  -2   2   6        0.79        1.30      0.31 o
  -1   2   6      361.38      339.39     13.81 o
   0   2   6      453.33      460.37      7.98 o
   1   2   6      122.80      114.27      2.26 o
   2   2   6      136.12      136.25      3.88 o
   3   2   6       21.17       20.55      1.16 o
   4   2   6        9.00        8.42      0.91 o
   5   2   6       33.28       29.19      2.64 o
   6   2   6        1.00        1.25      1.60 o
  -8   3   6        8.06        8.24      1.86 o
  -7   3   6       27.93       30.83      2.31 o
  -6   3   6        4.05        6.41      1.26 o
  -5   3   6      383.77      389.82      9.17 o
  -4   3   6      695.72      676.51     14.24 o
  -3   3   6       46.17       42.30      1.07 o
  -2   3   6      230.93      221.57      4.18 o
  -1   3   6        4.82        6.01      0.42 o
   0   3   6      106.13      101.26      2.08 o
   1   3   6       17.47       18.88      0.79 o
   2   3   6      325.94      326.64      6.19 o
   3   3   6       85.87       78.68      3.32 o
   4   3   6       19.68       19.12      2.02 o
   5   3   6        0.09        3.24      1.55 o
   6   3   6       11.63       16.32      3.35 o
  -7   4   6        4.97        3.58      1.67 o
  -6   4   6       12.98       14.01      1.74 o
  -5   4   6       74.87       69.57      2.63 o
  -4   4   6       45.35       45.33      3.80 o
  -3   4   6      293.00      297.13      7.44 o
  -2   4   6        5.77        5.10      0.63 o
  -1   4   6      116.30      107.45      3.10 o
   0   4   6      253.12      266.90      6.55 o
   1   4   6       33.81       31.39      1.28 o
   2   4   6       71.95       74.23      2.68 o
   3   4   6        4.21        3.64      1.19 o
   4   4   6        3.66        3.93      1.49 o
   5   4   6       26.97       26.18      2.55 o
  -7   5   6        2.08        2.95      2.05 o
  -6   5   6       36.29       38.54      2.99 o
  -5   5   6      146.38      155.39      4.97 o
  -4   5   6      150.87      161.87      4.86 o
  -3   5   6        8.09        9.58      1.08 o
  -2   5   6        5.76        9.38      1.17 o
  -1   5   6        2.74        4.48      1.09 o
   0   5   6        0.24        0.12      0.79 o
   1   5   6        0.99        0.45      0.81 o
   2   5   6       67.29       73.67      4.65 o
   3   5   6       25.37       24.07      2.30 o
   4   5   6       32.40       34.26      2.85 o
  -5   6   6        6.89        5.25      1.78 o
  -4   6   6       32.75       31.95      2.16 o
  -3   6   6       65.24       67.91      3.15 o
  -2   6   6        0.00        0.54      1.09 o
  -1   6   6       14.97       14.26      1.50 o
   0   6   6       69.29       73.93      3.57 o
   1   6   6        3.17        3.23      1.70 o
   2   6   6       16.92       19.37      1.97 o
   3   6   6        0.02       -1.72      1.73 o
  -3   7   6        7.91        7.50      1.77 o
  -2   7   6       16.91       18.69      1.80 o
  -1   7   6        0.29        0.28      1.58 o
   0   7   6        3.53        7.87      2.33 o
   1   7   6        0.02       -2.22      2.31 o
  -8   0   7       34.71       37.72      2.76 o
  -7   0   7       23.42       20.24      1.57 o
  -6   0   7       33.54       33.36      1.82 o
  -5   0   7      203.88      189.80      5.72 o
  -4   0   7       59.13       58.55      4.06 o
  -3   0   7       66.78       66.69      2.84 o
  -2   0   7        0.22        0.90      0.75 o
  -1   0   7        8.56        6.07      1.03 o
   0   0   7        1.82        0.62      0.28 o
   1   0   7       30.05       24.71      1.49 o
   2   0   7       63.15       73.35      4.13 o
   3   0   7        0.12       -0.41      1.03 o
   4   0   7       43.76       45.87      4.05 o
   5   0   7        1.54       -0.96      2.53 o
  -8   1   7        9.63        7.19      1.19 o
  -7   1   7        6.93        9.20      1.89 o
  -6   1   7       22.98       22.50      1.22 o
  -5   1   7      125.68      124.20      2.81 o
  -4   1   7      180.59      174.41      3.37 o
  -3   1   7        1.03        1.18      0.74 o
  -2   1   7        5.06        2.12      0.69 o
  -1   1   7      275.08      249.00      4.15 o
   0   1   7      299.85      301.72      4.90 o
   1   1   7      129.62      129.95      2.82 o
   2   1   7        1.16        2.83      1.20 o
   3   1   7       96.54      104.08      3.49 o
   4   1   7       22.28       22.00      1.84 o
   5   1   7       15.10       13.71      1.88 o
  -8   2   7        3.80        5.65      3.35 o
  -7   2   7       38.20       38.00      2.59 o
  -6   2   7        1.85        1.65      0.84 o
  -5   2   7      190.65      195.10      5.06 o
  -4   2   7        9.23        7.59      0.46 o
  -3   2   7       37.76       33.85      1.45 o
  -2   2   7      142.91      143.42      3.97 o
  -1   2   7        1.86        2.07      0.28 o
   0   2   7      111.54      111.26      2.14 o
   1   2   7        0.03        0.35      0.41 o
   2   2   7        3.47        2.80      0.72 o
   3   2   7       17.08       15.37      1.16 o
   4   2   7       15.02       13.67      1.39 o
   5   2   7        1.19        0.93      1.51 o
  -8   3   7       13.09        8.88      2.57 o
  -7   3   7        3.24        3.04      1.50 o
  -6   3   7       19.36       17.63      1.54 o
  -5   3   7        9.35       10.48      1.02 o
  -4   3   7      113.53      109.00      3.29 o
  -3   3   7       60.89       56.79      2.13 o
  -2   3   7        1.09        0.90      0.55 o
  -1   3   7      468.74      457.05     12.07 o
   0   3   7      349.22      377.95      8.05 o
   1   3   7       23.37       23.72      1.11 o
   2   3   7       18.12       24.12      2.72 o
   3   3   7       35.07       36.77      4.71 o
   4   3   7       36.48       35.50      2.91 o
   5   3   7        5.59        1.23      2.06 o
  -7   4   7       12.54        9.17      1.71 o
  -6   4   7        0.17        1.24      1.38 o
  -5   4   7       80.74       86.71      3.24 o
  -4   4   7        0.11       -0.96      0.83 o
  -3   4   7       14.29       14.01      1.24 o
  -2   4   7       39.50       35.71      1.89 o
  -1   4   7        2.82        3.64      0.95 o
   0   4   7       29.88       35.34      2.14 o
   1   4   7        0.05       -0.09      0.61 o
   2   4   7        8.87        9.28      1.40 o
   3   4   7        7.56        9.21      1.45 o
   4   4   7       14.13       11.40      1.85 o
  -6   5   7        3.52        2.14      1.45 o
  -5   5   7       66.71       69.01      3.31 o
  -4   5   7       67.32       66.96      2.85 o
  -3   5   7        1.78        1.59      0.90 o
  -2   5   7        2.06        1.92      0.90 o
  -1   5   7       86.00       84.10      3.65 o
   0   5   7      112.38      115.01      5.26 o
   1   5   7       69.69       70.41      3.47 o
   2   5   7        0.04       -0.97      1.04 o
   3   5   7       41.41       39.46      2.92 o
  -5   6   7       49.82       48.94      3.49 o
  -4   6   7       10.49        6.20      1.32 o
  -3   6   7       20.93       22.14      1.87 o
  -2   6   7        2.75        2.54      1.11 o
  -1   6   7        0.48       -1.45      1.18 o
   0   6   7        2.23        4.77      2.07 o
   1   6   7        3.62        4.03      1.44 o
   2   6   7       10.19        6.90      1.68 o
  -8   0   8        4.47       -1.37      3.22 o
  -7   0   8      127.24      148.03      9.49 o
  -6   0   8       83.21      101.17      6.18 o
  -5   0   8       21.86       21.06      2.74 o
  -4   0   8       48.34       54.68      3.80 o
  -3   0   8        5.95        7.91      1.45 o
  -2   0   8       90.56       71.24      3.22 o
  -1   0   8       41.92       40.62      3.28 o
   0   0   8       33.26       37.72      1.83 o
   1   0   8       12.25       12.32      1.16 o
   2   0   8       41.91       43.42      2.51 o
   3   0   8        8.74       10.42      2.20 o
   4   0   8        0.34        2.76      2.20 o
   5   0   8       27.66       31.10      3.80 o
  -8   1   8       29.27       35.03      5.63 o
  -7   1   8       50.47       47.76      2.57 o
  -6   1   8        3.19        4.10      3.17 o
  -5   1   8       28.89       26.66      3.20 o
  -4   1   8       79.45       82.64      5.78 o
  -3   1   8        0.50       -1.08      2.38 o
  -2   1   8       19.44       23.66      1.80 o
  -1   1   8       38.63       27.93      0.84 o
   0   1   8       53.32       55.00      1.52 o
   1   1   8       57.61       59.70      1.84 o
   2   1   8        1.57        1.89      0.65 o
   3   1   8       23.08       25.59      1.61 o
   4   1   8       23.45       22.67      1.69 o
  -7   2   8       32.39       38.34      2.32 o
  -6   2   8       64.48       73.54      3.12 o
  -5   2   8        8.43        5.44      0.81 o
  -4   2   8       16.18       17.36      1.11 o
  -3   2   8      114.95      105.73      3.24 o
  -2   2   8       16.97       11.58      0.90 o
  -1   2   8      174.25      164.55      3.86 o
   0   2   8      115.71      125.66      2.81 o
   1   2   8        1.09        1.81      0.68 o
   2   2   8      106.22      117.72      6.51 o
   3   2   8        1.16        0.66      1.31 o
   4   2   8        9.52       11.75      1.85 o
  -7   3   8       32.38       28.56      2.40 o
  -6   3   8        9.16        5.28      1.29 o
  -5   3   8        6.58        8.15      1.09 o
  -4   3   8      168.19      159.55      4.82 o
  -3   3   8       10.54        9.64      0.87 o
  -2   3   8       75.79       79.30      2.81 o
  -1   3   8        0.72       -0.14      0.63 o
   0   3   8       95.85       96.87      3.02 o
   1   3   8      110.86      114.56      3.90 o
   2   3   8        7.12        7.64      1.13 o
   3   3   8       46.47       46.73      2.84 o
   4   3   8       13.96       12.41      1.79 o
  -6   4   8       28.36       25.13      2.25 o
  -5   4   8        0.20        0.41      0.89 o
  -4   4   8        5.72        7.50      1.09 o
  -3   4   8       35.92       30.64      1.84 o
  -2   4   8       10.10        9.08      1.05 o
  -1   4   8       67.20       64.81      2.54 o
   0   4   8       63.55       67.18      3.89 o
   1   4   8        0.49        0.94      0.97 o
   2   4   8       54.81       57.86      3.70 o
   3   4   8        2.85        3.47      3.41 o
  -5   5   8        6.78        7.78      1.39 o
  -4   5   8       14.55       11.69      1.36 o
  -3   5   8        0.06        0.62      0.97 o
  -2   5   8        0.54        0.00      0.69 o
  -1   5   8       17.89       18.91      1.95 o
   0   5   8       12.92       15.67      2.23 o
   1   5   8       22.29       19.88      1.95 o
   2   5   8        0.03        0.10      1.39 o
  -3   6   8        4.54        3.31      1.51 o
  -2   6   8       20.27       19.79      1.85 o
  -1   6   8       18.20       18.05      3.24 o
   0   6   8       10.88       13.46      2.44 o
  -7   0   9        0.04       -3.40      2.27 o
  -6   0   9       30.04       33.36      3.55 o
  -5   0   9       56.61       50.23      4.35 o
  -4   0   9        5.95        6.88      2.05 o
  -3   0   9        9.00        5.17      1.43 o
  -2   0   9       12.20       17.01      1.78 o
  -1   0   9        9.18        6.66      2.01 o
   0   0   9       20.15       28.21      3.53 o
   1   0   9       59.69       61.38      3.12 o
   2   0   9        5.91        5.99      1.26 o
   3   0   9       33.92       39.36      2.71 o
  -7   1   9       47.36       60.78      4.37 o
  -6   1   9       35.54       40.94      3.15 o
  -5   1   9        4.43        3.73      1.66 o
  -4   1   9       97.99       99.84      5.50 o
  -3   1   9       19.54       20.53      1.88 o
  -2   1   9        3.44        3.40      1.08 o
  -1   1   9       34.35       37.00      4.25 o
   0   1   9       34.30       35.54      1.68 o
   1   1   9        0.05        0.96      0.51 o
   2   1   9       13.97       11.70      1.09 o
   3   1   9        1.44       -0.17      1.00 o
  -6   2   9        0.03        2.54      2.14 o
  -5   2   9       17.45       18.98      2.31 o
  -4   2   9       64.15       64.54      3.60 o
  -3   2   9        3.66        2.67      1.52 o
  -2   2   9       66.19       72.79      3.68 o
  -1   2   9       67.53       69.34      2.09 o
   0   2   9       49.44       53.43      2.03 o
   1   2   9      135.76      148.79      4.06 o
   2   2   9        1.41        0.79      1.68 o
   3   2   9       67.69       73.97      3.22 o
  -6   3   9        8.64        5.63      2.56 o
  -5   3   9        3.82        5.36      1.80 o
  -4   3   9       22.95       20.91      2.43 o
  -3   3   9       54.72       48.02      2.18 o
  -2   3   9        8.98        8.83      0.98 o
  -1   3   9       53.81       53.34      2.30 o
   0   3   9       83.03       83.49      3.03 o
   1   3   9        1.65        0.97      0.84 o
   2   3   9       37.48       36.27      3.29 o
  -5   4   9        8.38        4.84      1.94 o
  -4   4   9       19.09       16.34      1.41 o
  -3   4   9        1.87        1.78      0.82 o
  -2   4   9       19.63       25.46      1.76 o
  -1   4   9       33.99       32.32      2.07 o
   0   4   9       17.65       20.68      2.57 o
   1   4   9       73.62       73.52      3.83 o
  -3   5   9        3.74        1.72      1.03 o
  -2   5   9        0.79        0.69      0.96 o
  -1   5   9        6.57        7.23      1.74 o
   0   5   9       12.17       10.85      2.14 o
  -6   0  10      107.25      111.44      8.06 o
  -5   0  10        2.54       -2.20      3.11 o
  -4   0  10      132.52      147.22      9.87 o
  -3   0  10       27.81       30.55      2.66 o
  -2   0  10       73.57       89.67      6.29 o
  -1   0  10       64.32       62.55      5.25 o
   0   0  10        4.69        1.99      2.20 o
   1   0  10       41.05       41.69      4.72 o
   2   0  10        0.17       -3.93      3.16 o
  -6   1  10        7.12       12.19      2.41 o
  -5   1  10      111.18      113.40      5.87 o
  -4   1  10       33.97       38.33      3.39 o
  -3   1  10       45.55       53.46      3.40 o
  -2   1  10       86.35       82.96      3.82 o
  -1   1  10        0.10        0.77      1.86 o
   0   1  10       74.91       80.46      4.93 o
   1   1  10       34.97       39.26      5.66 o
   2   1  10        7.88        8.34      1.53 o
  -5   2  10       26.81       27.17      2.85 o
  -4   2  10       40.53       43.86      3.41 o
  -3   2  10       63.65       61.25      3.90 o
  -2   2  10        8.50       10.80      2.07 o
  -1   2  10       82.68       79.99      4.49 o
   0   2  10        5.05        5.53      2.21 o
   1   2  10       40.74       42.97      3.19 o
  -5   3  10       35.91       42.12      3.66 o
  -4   3  10       50.61       56.16      3.73 o
  -3   3  10        3.76        5.28      2.25 o
  -2   3  10       87.30       89.67      4.87 o
  -1   3  10       16.24       21.37      2.30 o
   0   3  10       61.35       63.61      5.96 o
   1   3  10       60.70       47.92      3.02 o
  -3   4  10       23.37       22.54      3.15 o
  -2   4  10        8.10        8.68      1.86 o
  -4   0  11        1.60        0.90      2.48 o
  -3   0  11       71.53       69.57      6.09 o
  -2   0  11       64.54       83.80      7.45 o
  -1   0  11        0.40        5.44      2.82 o
   0   0  11       21.38       23.57      4.11 o
  -4   1  11       41.17       40.94      4.67 o
  -3   1  11        9.20       11.35      2.69 o
  -2   1  11       17.13       13.16      2.33 o
  -1   1  11       62.62       76.19     12.68 o
  -3   2  11       13.71       14.89      3.40 o
  -2   2  11       67.69       74.35      6.30 o
 
